# Supplementary material for: The Effect of Diabetes Mellitus on the Recurrence of Atrial Fibrillation after Ablation
Source: J Clin Med. 2021 Oct 22;10(21):4863. doi: 10.3390/jcm10214863 (PMC8584917; doi:10.3390/jcm10214863)
Supplement: Supplementary file 1 [file jcm-10-04863-s001.zip]

Archive with 1 entries (1 files):
- jcm-1404467-supplementary.pdf
